# Supplementary material for: Physical and Chemical Characteristics of Droppings as Sensitive Markers of Chicken Health Status
Source: Animals (Basel). 2024 May 6;14(9):1389. doi: 10.3390/ani14091389 (PMC11083088; doi:10.3390/ani14091389)
Supplement: Supplementary file 1 [file animals-14-01389-s001.zip]

Archive with 1 entries (1 files):
- animals-2973658-supplementary.pdf
